# Supplementary material for: Association between Shift Work Schedules and Cardiovascular Events in a Multi-Ethnic Cohort
Source: Int J Environ Res Public Health. 2023 Jan 22;20(3):2047. doi: 10.3390/ijerph20032047 (PMC9916120; doi:10.3390/ijerph20032047)
Supplement: Supplementary file 1 [file ijerph-20-02047-s001.zip]

Archive with 1 entries (1 files):
- ijerph-2055004-supplementary.pdf
